# Supplementary material for: Zoological transmission of encephalomyocarditis virus in the United States: Virus evolution, host ecology, and capsid antigenicity derived from an outbreak
Source: PLoS Pathog. 2026 Feb 17;22(2):e1013861. doi: 10.1371/journal.ppat.1013861 (PMC12912594; doi:10.1371/journal.ppat.1013861)
Supplement: S1 Data — Quantitative data for Figs 5, 6, 7, 8, and S5. (XLSX) [file ppat.1013861.s006.xlsx]

## Sheet: Fig 5
Fig 5
	HIEC-6					BHK					MDCK					IEC-18 30d (MOI 0.1)
	PFU/mL					PFU/mL					PFU/mL					PFU/mL
DPI	R1	R2	R3		DPI	R1	R2	R3		DPI	R1	R2	R3		DPI	R1	R2	R3
0	0	0	0		0	0	0	0		0	0	0	0		0	0	0	0
1	32000	28000	25500		1	72500000	76500000	64500000		1	100	0	50		3	1100000	2600000	3200000
2	3900000	3000000	2900000		2	190000000	165000000	125000000		2	50	50	100		6	345000	625000	225000
3	4100000	4300000	3700000		3	235000000	160000000	170000000		3	0	50	0		9	58500	86500	89000
4	3350000	900000	1900000		4	160000000	205000000	170000000		4	50	50	50		12	38500	58500	34000
5	2050000	1900000	1650000		5	145000000	145000000	115000000		5	0	100	100		15	34500	17500	29500
6	540000	650000	540000		6	33500000	39500000	43000000		6	0	50	50		18	3150	5640	4150
7	425000	440000	555000		7	26000000	32500000	26000000		7	0	50	50		21	1500	1300	1800
															24	550	1850	1100
															27	450	450	350
	CMT-93					OK					Efk3B				30	0	450	0
	PFU/mL					PFU/mL					PFU/mL
DPI	R1	R2	R3		DPI	R1	R2	R3		DPI	R1	R2	R3
0	0	0	0		0	0	0	0		0	0	0	0			IEC-18 30d (MOI 0.001)
1	25000	25000	30000		1	400000	300000	505000		1	0	0	0			PFU/mL
2	300000	500000	590000		2	20000000	35000000	60000000		2	0	0	0		DPI	R1	R2	R3
3	23000000	19000000	23000000		3	155000000	150000000	235000000		3	0	0	0		0	0	0	0
4	11500000	22000000	20500000		4	67500000	95000000	135000000		4	0	0	0		3	480000	75000	285000
5	28500000	22000000	6500000		5	19500000	34000000	20000000		5	0	0	0		6	350000	560000	360000
6	4550000	3850000	5400000		6	10000000	19000000	11500000		6	0	0	0		9	200000	155000	250000
7	3300000	3950000	5650000		7	7500000	8000000	12500000		7	0	0	0		12	21500	67000	37500
															15	38000	21000	41500
															18	15500	22000	16000
	IEC-18					Vero E6					Tb1Lu				21	5000	6200	5000
	PFU/mL					PFU/mL					PFU/mL				24	1550	450	1800
DPI	R1	R2	R3		DPI	R1	R2	R3		DPI	R1	R2	R3		27	400	300	350
0	0	0	0		0	0	0	0		0	0	0	0		30	650	0	450
1	850	1000	1500		1	2950000	1500000	2850000		1	3700	4600	6600
2	62500	9000	71500		2	32000000	44000000	34000000		2	48000000	29000000	47500000
3	80000	255000	265000		3	26500000	35500000	28500000		3	24500000	35000000	62500000
4	125000	100000	80000		4	34000000	36000000	31000000		4	26000000	43000000	37000000
5	545000	480000	40000		5	5500000	21000000	12500000		5	24500000	35500000	24000000
6	100000	530000	460000		6	13000000	14500000	17500000		6	15000000	15500000	25000000
7	295000	180000	380000		7	7500000	13000000	8000000		7	13500000	19000000	12500000

## Sheet: Fig 6
Fig 6
AE-01				AE-02				AE-03				AE-04				AE-05				AE-06				AE-07				AE-08				AE-09
Day Interval	Titer	MPV*		Day Interval	Titer	MPV		Day Interval	Titer	MPV		Day Interval	Titer	MPV		Day Interval	Titer	MPV		Day Interval	Titer	MPV		Day Interval	Titer	MPV		Day Interval	Titer	MPV		Day Interval	Titer	MPV
17	160	0.566667		49	160	1.63333		24	320	0.8		15	1280	0.5		15	320	0.5		46	80	1.53333		15	320	0.5		47	640	1.56667		15	320	0.5
26	160	1.43333		32	80	2.7		21	160	1.5		29	1280	1.46667		28	160	1.43333		31	80	2.56667		28	160	1.43333		30	640	2.56667		28	320	1.43333
36	160	2.63333		63	40	4.8		33	80	2.6		34	640	2.6		39	80	2.73333		28	40	3.5		36	160	2.63333		34	640	3.7		39	320	2.73333
91	80	5.66667		21	40	5.5		91	40	5.63333		78	320	5.2		28	80	3.66667		28**	20	4.43333		91	80	5.66667		28	320	4.63333		28	320	3.66667
36	80	6.86667		39	40	6.8		30	80	6.63333		13	640	5.63333		28	40	4.6		35	40	5.6		27	160	6.56667		28	160	5.56667		29	320	4.63333
58	80	8.8		28	40	7.73333		28	80	7.56667		28	640	6.56667		28	80	5.53333		32	40	6.66667		63	160	8.66667		34	320	6.7		27	320	5.53333
25	160	9.63333		28	40	8.66667		28	80	8.5		63	320	8.66667		31	80	6.56667		28	80	7.6		35	80	9.83333		28	320	7.63333		30	320	6.53333
34	80	10.7667		28	40	9.6		33	80	9.6		27	320	9.56667		63	80	8.66667		28	80	8.53333		32	80	10.9		28	640	8.56667		35	640	7.7
31	80	11.8		35	20	10.7667		34	80	10.7333		34	320	10.7		35	80	9.83333		42	40	9.93333		21	40	11.6		42	320	9.96667		28	320	8.63333
46	160	13.3333		28**	20	11.7		28	80	11.6667		28	320	11.6333		28	80	10.7667		26	20	10.8		35	80	12.7667		26	640	10.8333		35	320	9.8
14	80	13.8		49	80	13.3333		49	80	13.3		49	160	13.2667		28	40	11.7		28	20	11.7333		28	80	13.7		28	160	11.7667		33	320	10.9
28	80	14.7333		14	80	13.8		14	80	13.7667		14	320	13.7333		28	40	12.6333		28**	20	12.6667		35	80	14.8667		28	320	12.7		21	320	11.6
36	80	15.9333		28	40	14.7333		28	80	14.7		28	320	14.6667		35	40	13.8		28	160	13.6		24	40	15.6667		28	640	13.6333		35	320	12.7667
55	80	17.7667		35	20	15.9		35	40	15.8667		35	320	15.8333		28	80	14.7333		35	80	14.7667		28	40	16.6		35	640	14.8		28	320	13.7
28	80	18.7		56**	20	17.7667		56	40	17.7333		56	160	17.7		30	80	15.7333		30	40	15.7667		35	80	17.7667		30	320	15.8		35	320	14.8667
35	80	19.8667		28	80	18.7		28	80	18.6667		28	320	18.6333		28	80	16.6667		28	40	16.7		28	80	18.7		28	320	16.7333		26	160	15.7333
28	40	20.8		35	80	19.8667		35	80	19.8333		35	320	19.8		35	80	17.8333		28	40	17.6333		37	160	19.9333		28	320	17.6667		28	320	16.6667
28	40	21.7333		28	40	20.8		28	40	20.7667		28	320	20.7333		28	80	18.7667		35	40	18.8		56	80	21.8		35	320	18.8333		63	320	18.7667
36	40	22.9333		28	40	21.7333		28	40	21.7		28	80	21.6667		34	80	19.9		32	20	19.8667		35	80	22.9667		27	320	19.7333		31	320	19.8
27	80	23.8333		36	40	22.9333		36	40	22.9		36	320	22.8667		28	40	20.8333		28**	20	20.8		28	80	23.9		35	320	20.9		35	160	20.9667
35	40	25		27	40	23.8333		27	80	23.8		27	160	23.7667		28	40	21.7667		28	320	21.7333		28	80	24.8333		28	160	21.8333		28	160	21.9
28	80	25.9333		35	40	25		35	40	24.9667		35	320	24.9333		35	40	22.9333		36	160	22.9333		35	40	26		35	320	23		35	320	23.0667
28	160	26.8667		28	40	25.9333		28	40	25.9		28	160	25.8667		28	80	23.8667		29	160	23.9		28	40	26.9333		28	160	23.9333		25	320	23.9
35	80	28.0333		28	40	26.8667		28	40	26.8333		28	320	26.8		28	80	24.8		26	80	24.7667		35	40	28.1		28	320	24.8667		33	160	25
28	80	28.9667		35	40	28.0333		35	80	28		35	160	27.9667		35	40	25.9667		35	80	25.9333		28	80	29.0333		35	320	26.0333		29	320	25.9667
28	80	29.9		28	40	28.9667		28	40	28.9333		28	160	28.9		28	40	26.9		28	80	26.8667		35	160	30.2		28	320	26.9667		28	320	26.9
				28	40	29.9		28	40	29.8667		28	160	29.8333		35	40	28.0667		35	40	28.0333						35	320	28.1333		35	320	28.0667
																28	80	29		28	80	28.9667						28	160	29.0667		28	320	29
*MPV = Month post-vaccination (based on 30 day intervals; values rounded to the nearest whole number)																35	40	30.1667		35	40	30.1333						35	320	30.2333		35	320	30.1667
**Booster given

## Sheet: Fig 7
Fig 7
	EMCV N-037-19-WT					EMCV ZM12/14					EMCV RD-1338
	PFU/mL					PFU/mL					PFU/mL
DPI	R1	R2	R3		DPI	R1	R2	R3		DPI	R1	R2	R3
0	0	0	0		0	0	0	0		0	0	0	0
1	3500000	4350000	4750000		1	500000	300000	300000		1	3250	800	1900
2	51500000	40000000	35500000		2	2500000	3500000	3600000		2	105000	80000	175000
3	33500000	42500000	43500000		3	3500000	3500000	3500000		3	605000	575000	610000
4	55000000	45500000	49000000		4	2600000	2400000	2800000		4	1900000	2250000	1550000
5	30500000	29000000	31000000		5	1650000	1650000	2200000		5	3550000	2750000	3100000
6	13000000	24500000	29500000		6	2150000	1400000	700000		6	2250000	1800000	2750000
7	20500000	19500000	22500000		7	610000	600000	605000		7	2300000	1550000	1350000
	EMCV N-037-19-RGIC					EMCV Sing-M100-02
	PFU/mL					PFU/mL
DPI	R1	R2	R3		DPI	R1	R2	R3
0	0	0	0		0	0	0	0
1	5550000	8700000	8050000		1	2300000	2450000	4450000
2	65500000	30500000	45000000		2	46500000	48000000	47500000
3	62000000	55000000	15500000		3	30000000	40000000	43000000
4	22500000	32500000	22000000		4	43500000	32000000	41000000
5	23000000	19000000	12500000		5	30500000	34000000	33000000
6	16000000	12500000	22000000		6	22000000	27500000	18500000
7	15500000	15500000	12000000		7	14500000	16500000	12000000

## Sheet: Fig 8
Fig 8
	EMCV N-037-19-WT					EMCV N-19-013					EMCV ZM12/14					EMCV RD-1338
	Proportion of non-neutralized virus					Proportion of non-neutralized virus					Proportion of non-neutralized virus					Proportion of non-neutralized virus
Dilution	R1	R2	R3		Dilution	R1	R2	R3		Dilution	R1	R2	R3		Dilution	R1	R2	R3
10	0	0	0		10	0	0	0		10	0	0	0		10	0.978261	0.847826	1.21739
20	0	0	0		20	0	0	0		20	0	0	0		20	1.08696	1	1.13043
40	0	0	0		40	0	0	0		40	0	0	0		40	1.08696	1.13043	0.978261
80	0	0	0		80	0	0	0		80	0	0	0		80	1.17391	1.1087	0.869565
160	0	0	0		160	0	0	0		160	0.04	0	0.02		160	1.08696	1.1087	0.934783
320	0	0	0		320	0	0	0.0630252		320	0.14	0.0707547	0.15		320	1.04348	0.934783	1.08696
640	0.0280505	0.0420757	0.0140252		640	0.210084	0.210084	0.210084		640	0.33	0.330189	0.43		640	1.04348	1.13043	0.869565
1280	0.182328	0.378682	0.252454		1280	0.483193	0.588235	0.420168		1280	0.58	0.67217	0.61		1280	1.23913	1.08696	0.913043
2560	0.659187	0.771388	0.532959		2560	0.630252	0.672269	0.672269		2560	0.81	0.931604	0.81		2560	1.06522	1.23913	1.02174
5120	0.841515	0.827489	0.813464		5120	0.777311	0.92437	1.0084		5120	0.91	0.955189	0.87		5120	1.02174	1.28261	1
10240	1.19215	0.939691	0.967742		10240	0.819328	0.987395	1.02941		10240	1.02	0.978774	1.07		10240	0.956522	1	1.13043
	EMCV N-037-19-RGIC					EMCV N-20-413					EMCV Sing-M100-02
	Proportion of non-neutralized virus					Proportion of non-neutralized virus					Proportion of non-neutralized virus
Dilution	R1	R2	R3		Dilution	R1	R2	R3		Dilution	R1	R2	R3
10	0	0	0		10	0	0	0		10	0	0	0
20	0	0	0		20	0	0	0		20	0	0	0
40	0	0	0		40	0	0	0		40	0	0	0.0147059
80	0	0	0		80	0	0	0		80	0.0294118	0.0422535	0.0441176
160	0	0.0100705	0		160	0.0111111	0	0		160	0.176471	0.126761	0.205882
320	0	0	0		320	0.0222222	0.0111111	0.0222222		320	0.25	0.521127	0.382353
640	0.0302115	0	0.040282		640	0.255556	0.244444	0.122222		640	0.323529	0.450704	0.632353
1280	0.221551	0.21148	0.120846		1280	0.355556	0.477778	0.3		1280	0.588235	0.507042	0.691176
2560	0.513595	0.533736	0.422961		2560	0.5	0.522222	0.544444		2560	0.852941	0.691176	0.720588
5120	0.845921	0.81571	0.664653		5120	0.911111	0.711111	0.677778		5120	0.838235	1.05634	1.02941
10240	1.08761	0.966767	0.775428		10240	1.13333	1.07778	0.977778		10240	0.779412	0.957746	1.10294

## Sheet: S5 Fig
S5 Fig
SBR-01				SBR-02				SWR-01				SWR-02				SWR-03				SWR-04				SWR-05
Day Interval	Titer	MPV*		Day Interval	Titer	MPV		Day Interval	Titer	MPV		Day Interval	Titer	MPV		Day Interval	Titer	MPV		Day Interval	Titer	MPV		Day Interval	Titer	MPV
0	160	0		0	40	0		4	80	0.133333		2	80	0.0666667		2	20	0.0666667		4	640	0.133333		2	5120	0.0666667
33	160	1.1		28	640	0.933333		30	160	1.13333		35	160	1.23333		35	160	1.23333		30	1280	1.13333		35	2560	1.23333
56	160	2.96667		34	320	2.06667		26	80	2		26	160	2.1		26	80	2.1		26	1280	2		26	2560	2.1
34	160	4.1		29	160	3.03333		36	320	3.2		30	80	3.1		30	40	3.1		36	640	3.2		30	2560	3.1
50	160	5.76667		27	80	3.93333		27	160	4.1		34	160	4.23333		34	80	4.23333		27	1280	4.1		34	5120	4.23333
13	160	6.2		43	80	5.36667		36	160	5.3		31	80	5.26667		58	40	6.16667		36	640	5.3		31	5120	5.26667
28	160	7.13333		48	80	6.96667		27	160	6.2		27	40	6.16667		34**	40	7.3		27	640	6.2		27	2560	6.16667
56	160	9		56	80	8.83333		28	160	7.13333		34	80	7.3		28	320	8.23333		28	1280	7.13333		34	2560	7.3
28	160	9.93333		28	80	9.76667		42	160	8.53333		28	80	8.23333		154	40	13.3667		42	1280	8.53333		28	5120	8.23333
23	160	10.7		21	80	10.4667		21	80	9.23333		39	80	9.53333		71	20	15.7333		21	640	9.23333		39	2560	9.53333
47	160	12.2667		30	80	11.4667		154	160	14.3667		24	40	10.3333		46	20	17.2667		30	1280	10.2333		24	2560	10.3333
35	160	13.4333		19	80	12.1		72	160	16.7667		32	80	11.4		34	20	18.4		33	640	11.3333		32	2560	11.4
37	160	14.6667		35	80	13.2667		28	320	17.7		130	80	15.7333		24**	10	19.2		28	640	12.2667		130	2560	15.7333
20	80	15.3333		37	80	14.5		21	80	18.4		46	40	17.2667		27	160	20.1		35	1280	13.4333		46	2560	17.2667
28	160	16.2667		20	40	15.1667		28	160	19.3333		34	40	18.4		36	40	21.3		28	640	14.3667
43	160	17.7		28	80	16.1		32	80	20.4		31	40	19.4333		34	40	22.4333		58	640	16.3
21	160	18.4		43	40	17.5333		38	160	21.6667		42	40	20.8333		50	20	24.1		35	1280	17.4667
41	160	19.7667		26	80	18.4		26	160	22.5333		28	40	21.7667		28	40	25.0333		28	640	18.4
22	160	20.5		36	40	19.6		23	80	23.3		35	40	22.9333		25**	40	25.8667		28	640	19.3333
49	160	22.1333		22	40	20.3333		29	160	24.2667		35	40	24.1		31	160	26.9		32	640	20.4
18	160	22.7333		49	40	21.9667		43	80	25.7		28	40	25.0333		35	40	28.0667		45	640	21.9
43	320	24.1667		18	40	22.5667		24	80	26.5		25	80	25.8667		28	40	29		11	640	22.2667
24	160	24.9667		43	40	24		30	160	27.5		31	80	26.9						29	1280	23.2333
25	160	25.8		24	40	24.8						35	40	28.0667						29	1280	24.2
31	160	26.8333		25	40	25.6333						28	40	29						34	1280	25.3333
39	160	28.1333		31	80	26.6667														27	640	26.2333
24	160	28.9333		39	40	27.9667														34	640	27.3667
40	160	30.2667		24	40	28.7667
				35	40	29.9333
*MPV = Month post-vaccination (based on 30 day intervals; values rounded to the nearest whole number)
**Booster given
